# Supplementary material for: Rainbow Trout (Oncorhynchus Mykiss) Intestinal Epithelial Cells as a Model for Studying Gut Immune Function and Effects of Functional Feed Ingredients
Source: Front Immunol. 2019 Feb 6;10:152. doi: 10.3389/fimmu.2019.00152 (PMC6374633; doi:10.3389/fimmu.2019.00152)
Supplement: Supplementary file 5 [file Data_Sheet_5.xlsx]

## Sheet: primer details
	Supplementary table 3: Primer pair sequences, amplicon size, efficiency, annealing temperature and raw Cq levels in RTgutGC cells and rainbow trout tissues
				5' - 3' primer sequence			RTgutGC				Rainbow trout tissues				Reference
Category	Gene name	Acronym	Acc. No	Forward	Reverse	bp	Cq*	Ann temp	Efficiency	Tm prod	Cq PC*	Cq MI*	Cq DI*	Cq LI*
	Interleukin 1 beta	il1b	NM_001124347	TTGGGCCTCTACGATCAGGA	CAGGGGCGCTTACCACAATA	172	28.5	60	1.9	83	33	31	29	37	own design
	Interleukin 6	il6	NM_001124657.1	GTGTACCAGCTTCTTCTTCAGC	GAACACGCTTCCTCTCACTGG	163	30	60	2.0	85	36	neg	34	38	own design
	Interleukin 8	il8	NM_001124362.1	ATTGAGACGGAAAGCAGACG	CGCTGACATCCAGACAAATCT	136	25	60	2.0	85	29	27	26	30	5
	Tumor necrosis factor alpha	tnfa	NM_001124357	AGGTTGGCTATGGAGGCTGT	TCTGCTTCAATGTATGGTGGG	173	25	60	2.0	85	30	29	26	33	7
	Transforming growth factor beta	tgfb	XM_021591332	AGTTGCCTTGTGATTGTGGGA	CTCTTCAGTAGTGGTTTGTCG	191	30	60	1.9	83	26.5	25	24	29	6
	myeloid differentiation factor 88	myd88	NM_001124421	GACAAAGTTTGCCCTCAGTCTCT	CCGTCAGGAACCTCAGGATACT	110	24	60	1.8	84	26	24	24	27.5	6
	proliferating cell nuclear antigen	pcna	XM_021621842	TGAGCTCGTCGGGTATCTCT	GTCCTCATTCCCAGCACACT	170	21	60	2.0	87	25	25	24	26.5	3
	E-cadherin	cdh1	XM_021607117	ACTATGACGAGGAGGGAGGT	TGGAGCGATGTCATTACGGA	107	23	60	2.0	84	21	19	18	23	4
	Claudin 3	cldn3	XM_021587920	AGGCAACGACGCTACATCAA	GAAACCCAAGCAATGCGTCA	112	29	60	2.0	76	32	34	32	26	own design
	Apical sodium-dependent bile acid transporter	slc10a2	XM_021578993	CCCTGGGAATCTACGTCAAA	GGTCCAGGAGGACTGGTACA	134	30	60	2.0	83	31	17	16	32	3
	Na/K-ATPase a1b	nka-a1b	NM_001124460	CTGCTACATCTCAACCAACAACATT	CACCATCACAGTGTTCATTGGAT	81	33	60	2.0	77	35	32	28	35	1
	Intestinal alkaline phosphatase	ialp	XM_021606337	TTGGCACGGAAAGAGAGTCC	CATGGGAAAGCTACCAGGCA	157	27	60	1.9	83	26	25	25	29	own design
	beta-actin	actb	NM_001124235	CAAAGCCAACAGGGAGAAGATGA	ACCGGAGTCCATGACGATAC	133	14	60	1.9	87	15	14	15	19	2
	Ribosomal protein 20	rps20	NM_001124364.1	AGCCGCAACGTCAAGTCT	GTCTTGGTGGGCATACGG	98	18	60	2.0	85	18	17	18	19	2
	* Cq; quantification cycle, PC; pyloric caeca, MI; mid intestine, DI; distal intestine, LI; liver. The template in all qPCR reactions was 2µL 1:10 dilluted cDNA, corresponding to 10 ng total RNA.
	References:
	1. Madsen et al. Multiplicity of expression of Na+, K+±ATPase α-subunit isoforms in the gill of Atlantic salmon (Salmo salar): cellular localisation and absolute quantification in response to salinity change. J Exp Biol. 2009; 212(1): 78±88.
	2. Kortner et al. Candidate reference genes for quantitative real-time PCR (qPCR) assays during development of a diet-related enteropathy in Atlantic salmon (Salmo salar L.) and the potential pitfalls of uncritical use of normalization software tools. Aquaculture 2011 318, 355–363.
	3. Kortner et al. Transcriptional regulation of cholesterol and bile acid metabolism after dietary soyabean meal treatment in Atlantic salmon (Salmo salar L.). Br J Nutr 2013, 109:593-604.
	4. Hu et al. Intestinal Fluid Permeability in Atlantic Salmon (Salmo salar L.) Is Affected by Dietary Protein Source. PLoS ONE 2016, 11(12): e0167515.
	5. Fredriksen et al. Early immune responses in Atlantic salmon (Salmo salar L.) after immunization with PLGA nanoparticles loaded with a model antigen and β-glucan. Vaccine 2011, 29(46):8338-49.
	6. Marjara et al. Transcriptional regulation of IL-17A and other inflammatory markers during the development of soybean meal-induced enteropathyin the distal intestine of Atlantic salmon (Salmo salar L.). Cytokine 2012, 60, 186−196.
	7. Haugland et al. Differential expression profiles and gene structure of two tumor necrosis factor-alpha variants in Atlantic salmon (Salmo salar L.). Mol Immunol 2007, 44(7): 1652-63.
